# Supplementary material for: Evidence of Adult Features and Functions of Hepatocytes Differentiated from Human Induced Pluripotent Stem Cells and Self-Organized as Organoids
Source: Cells. 2022 Feb 4;11(3):537. doi: 10.3390/cells11030537 (PMC8834365; doi:10.3390/cells11030537)
Supplement: Supplementary file 1 [file cells-11-00537-s001.zip]

Archive with 1 entries (1 files):
- cells-1576047-supplementary.pdf
